# Supplementary material for: A plasma membrane template for macropinocytic cups
Source: eLife. 2016 Dec 13;5:e20085. doi: 10.7554/eLife.20085 (PMC5154761; doi:10.7554/eLife.20085)
Supplement: Source code 1. — DOI: http://dx.doi.org/10.7554/eLife.20085.030 [file elife-20085-code1.zip]

Archive with 1 entries (1 files):
- track_membrane.m
