# Supplementary material for: A plasma membrane template for macropinocytic cups
Source: eLife. 2016 Dec 13;5:e20085. doi: 10.7554/eLife.20085 (PMC5154761; doi:10.7554/eLife.20085)
Supplement: Source code 1. — DOI: http://dx.doi.org/10.7554/eLife.20085.030 [file elife-20085-code1.zip › track_membrane.m]

function track_membrane
% TRACK_MEMBRANE A user-assisted membrane fluorescence extraction tool
   
   % Get the screen resolution
   ScreenSizeVector = get(0,'ScreenSize');
   screen_width = ScreenSizeVector(3);
   screen_heigth = ScreenSizeVector(4);
   clear ScreenSizeVector;
   
   % Set initial dimensions of the figure
   figure_width = 0.5 * screen_width;
   figure_heigth = 0.5 * screen_heigth;
   
   % Set some ui control dimensions
   slider_heigth = 20;
   stack_text_width = 60;
   axes_width = figure_width - slider_heigth;
   axes_heigth = figure_heigth - slider_heigth;
   minimal_image_size = 50;
   
   file_path = pwd;
   file_name = [];
   
   % Set some global variables
   threshold_visible = false ;
   current_threshold = uint16(intmax('uint16'));
   iterations_find_max = uint8(10);
   desired_spacing = single(2);
   mask_oversampling = 5;
   normals_visible = true;
   mapping_visible = false;
   pois_visible = true;
   previous_contour_visible = true;
   color_map = 'gray';
   number_of_channels = 1;
   measure_local = false;
   cytosol_averaging_half_width = 8;
   default_normal_length = single(3);
   default_cytosol_background_distance = 5; %distance to measure local cytosol
   
   % Initialise the data structure to hold the image stack:
   image_stack(1).channel(1).image = [];
   
   % Initialise the data structure that holds the data
   stack(1).channel(1).max_xy = [];           %column vector of max XY coordinates [X,Y]
   stack(1).channel(1).membrane = [];         %column vector of measured membrane values
   stack(1).channel(1).cytosol = [];          %column vector of measured cytosol values (either local or global)
   stack(1).channel(1).mapping = [];          %column vector of cytosol coordinates and the index value of the XY coordinates of the max_xy list that lie closest to this cytosol point [X,Y,i]
   stack(1).channel(1).background = [];       %mean background (outside cell)
   stack(1).channel(1).normalised = [];       %column vector of background-subtracted, cytosol-normalised membrane fluorescence values
   
   stack(1).membrane_mask = [];               %This contains the (oversampled), hand-drawn cell mask
   stack(1).cytosol_mask = [];                %This contains the (oversampled), hand-drawn cytosol mask
   stack(1).background_mask = [];             %This contains the (oversampled), hand-drawn background mask
   stack(1).exclusion_mask = [];              %This contains the hand-drawn mask of areas that are excluded from measurement. Does not use oversampling.
   
   stack(1).membrane_contour = [];            %column vector of (oversampled) membrane coordinates [X,Y]
   stack(1).cytosol_contour = [];             %column vector of local cytosol XY coordinates [X,Y]
   stack(1).background_contour = [];          %column vector of background XY coordinates [X,Y]
   stack(1).exclusion_contours = [];          %cell array of XY coordinate lists of outlines of exclusion masks (generated by bw_boundaries)
   stack(1).membrane_equidistant = [];        %column vector of equidistant membrane coordinates [X,Y]
   stack(1).membrane_angle = [];              %column vector of normal angles
   stack(1).membrane_normal = [];             %column vector with start and end coordinates of the normals [X1, X2, Y1, Y2]
   
   stack(1).exclusion_list = [];              %column vector with boolean that determines whether a point is excluded (column size is equal to that of membrane_equidistant) 
   stack(1).poi_list = [];                    %column vector with boolean that determines whether a point is of interest (column size is equal to that of membrane_equidistant)
   
   stack(1).magnetized = [];                  %boolean value that determines whether the start point of the circumference is determined by the magnet
   stack(1).magnet = [];                      %coordinates of the magnet [X,Y]
   stack(1).normal_length = [];               %length of the normal (in pixels)
   stack(1).cytosol_background_distance = []; %distance from the membrane at which the cytosol signal is determined (in pixels)
   
   % Some more global parameters to be initialised
   current_slice = 1;
   current_channel = 1;
   number_of_slices = [];
   image_width = [];
   image_heigth = [];
   mask_width = [];
   mask_heigth = [];
   pan_status = '';             %used for image panning
   pan_previous_point = [];     %used for image panning
   fBusy=false;                 %Variable to store if there is a keypress function busy at the moment
   FileFormatVersion = 15;      %I now keep this number equal to the version number of the script
   
   % List of all used object handles
   hThreshold = [];
   hPreviousContour = [];
   hContour = [];
   hCytosol = [];
   hBackground = [];
   hExclusion = [];
   hMagnet = [];
   hStart = [];
   hStop = [];
   hEquidistant_Points = [];
   hNormals = [];
   hMax_xy = [];
   hMapping = [];
   hPOIs = [];
   
   % A cell array that holds all the graphs and options that can be selected
   graphs_list = cell (8,2);
   graphs_list (1,:) = {'2D histogram', false};
   graphs_list (2,:) = {'2D histogram - all frames', false};
   graphs_list (3,:) = {'line plot', true};
   graphs_list (4,:) = {'line plot - all frames', false};
   graphs_list (5,:) = {'mean membrane fluorescence - all frames', false};
   graphs_list (6,:) = {'write comma-separated-file', false};
   graphs_list (7,:) = {'copy results to MATLAB workspace', false};
   graphs_list (8,:) = {'open next image as dual channel', false};
   
   %  Create the GUI and then hide it whilst is being constructed.
   hf = figure('Visible','off', ...
               'Name', strcat('Membrane Fluoresence Extraction Tool - version', 32, num2str(FileFormatVersion)), ...
               'WindowKeyPressFcn', @KeyPress, ...
               'Position', [(screen_width - figure_width)/2, (screen_heigth - figure_heigth)/2, figure_width, figure_heigth], ...
               'DockControls', 'off', ...
               'Menubar', 'none', ...
               'Toolbar', 'none', ...
               'ResizeFcn', @figure_resize_callback, ...
               'WindowScrollWheelFcn', @scroll_wheel_callback,...
               'WindowButtonDownFcn'  , @pan_click,...
               'WindowButtonUpFcn'    , @pan_release,...
               'WindowButtonMotionFcn', @pan_motion,...
               'NumberTitle','off');
   
   ha = axes('Units','Pixels', ...
             'Position',[0, slider_heigth, axes_width, axes_heigth], ...
             'color', [0,0,0], ...
             'XTick', [], ...
             'YTick', [], ...
             'DataAspectRatio', [1 1 1], ...
             'DataAspectRatioMode', 'manual', ...
             'XLimMode', 'manual', ...
             'YLimMode', 'manual', ...
             'ZLimMode', 'manual'); 
   
   hs_stack = uicontrol('Style','slider', ...
                        'Position', [0, 0, figure_width - stack_text_width, slider_heigth]);
   addlistener(hs_stack, 'ContinuousValueChange',@stack_slider_callback);
               
   ht_stack = uicontrol('Style','text', ...
                        'Position', [figure_width - stack_text_width, 0, stack_text_width, slider_heigth], ...
                       'FontSize', 12);
              
   hs_threshold = uicontrol('Style','slider', ...
                            'Position', [figure_width - slider_heigth, slider_heigth + 1, slider_heigth, figure_heigth - slider_heigth - 1], ...
                            'Callback', @threshold_slider_callback);
   set (hs_threshold, 'Enable', 'off');
   
   set(hf,'Visible','on'); 
   
   function out_mask = add_roi(in_mask)
      
      try
      
         %set the default (unchanged) out value
         out_mask = in_mask;

         fROI=imfreehand(ha);

         if isempty(fROI)
            return
         end

         XYlist = getPosition(fROI);
         XYlist = XYlist * mask_oversampling;
         inputMask = poly2mask(XYlist(:,1), XYlist(:,2), mask_heigth, mask_width);
         delete(fROI); %wipes the freehand from the axes

         % only make any changes if the user created a single ROI
         if size(bwboundaries(inputMask | in_mask)) == 1
            out_mask = inputMask | in_mask;
         end
      
      catch ME
         warning(ME.message);
      end         
         
   end

   function out_mask = trim_roi(in_mask)
      
      try
      
         %set the default (unchanged) out value
         out_mask = in_mask;

         %if there is no mask, then we cannot trim it and draw new boundaries
         if sum(in_mask(:))==0
            return
         end

         fROI=imfreehand(ha);

         if isempty(fROI)
            return
         end

         XYlist = getPosition(fROI);
         XYlist = XYlist .* mask_oversampling;
         inputMask = poly2mask(XYlist(:,1), XYlist(:,2), mask_heigth, mask_width);
         delete(fROI); %wipes the freehand from the axes

         % only make any changes if the user created a single ROI
         if size(bwboundaries(in_mask - (inputMask & in_mask))) == 1
            out_mask = in_mask - (inputMask & in_mask);
         end
      
      catch ME
         warning(ME.message);
      end         
         
   end

   function add_exclusion_roi()
      
      try
      
         fROI=imfreehand(ha);

         if isempty(fROI)
            return
         end
         
         XYlist = getPosition(fROI);

         %add the new roi to the existing mask
         stack(current_slice).exclusion_mask = stack(current_slice).exclusion_mask | poly2mask(XYlist(:,1), XYlist(:,2), mask_heigth, mask_width);
         delete(fROI); %wipes the freehand from the axes
         
      catch ME
         warning(ME.message);
      end         
      
   end

   function trim_exclusion_roi()

      try
      
         %if there is no mask, then we cannot trim it
         if sum(stack(current_slice).exclusion_mask(:)) == 0
            return
         end

         fROI=imfreehand(ha);

         %if there is no selection (user pressed escape), then we do not need to do anything
         if isempty(fROI)
            return
         end

         XYlist = getPosition(fROI);
         drawnMask = poly2mask(XYlist(:,1), XYlist(:,2), mask_heigth, mask_width);
         delete(fROI); %wipes the freehand from the axes

         %set the new and reduced exclusion ROI
         stack(current_slice).exclusion_mask = stack(current_slice).exclusion_mask - (drawnMask & stack(current_slice).exclusion_mask);
      
      catch ME
         warning(ME.message);
      end         
         
   end
   
   function draw_window()
      
      try
      
         %this function is called when current_slice has succesfully changed
         %it pools some household tasks
         current_xlim = get(ha, 'Xlim');
         current_ylim = get(ha, 'Ylim');

         imin = min(image_stack(current_slice).channel(current_channel).image(:));
         imax = max(image_stack(current_slice).channel(current_channel).image(:));
         imshow (image_stack(current_slice).channel(current_channel).image, [imin, imax]);
         
         set(ha, 'Xlim', current_xlim);
         set(ha, 'Ylim', current_ylim);
         colormap (color_map);

         set(hs_stack,'Value', current_slice);
         set(ht_stack, 'String', strcat(num2str(current_slice), '/', num2str(number_of_slices)));

         if threshold_visible
            init_threshold;
            draw_threshold;
         end
      
      catch ME
         warning(ME.message);
      end         
         
   end
   
   function update_membrane_contour()
      
      try
         
         %This function recalculates the contours and associated data
         find_contour;
         find_cytosol_contour;
         find_equidistant_points;
         find_normals;
         find_max_xy;
         find_mapping;
         find_exclusion_list;
         
         stack(current_slice).poi_list = [];
         if ishghandle(hPOIs)
            delete(hPOIs);
         end
         
      catch ME
         warning(ME.message);
      end
      
   end
   
   function draw_membrane_overlay()
      
      try
         
         draw_contour;
         draw_cytosol_contour;
         draw_equidistant_points;
         draw_normals;
         draw_max_xy;
         draw_mappings;
         
      catch ME
         warning(ME.message);
      end
      
   end

   function get_magnet()
      
      try
         
         new_magnet = ginput(1);

         if isempty(new_magnet)
            return
         end

         stack(current_slice).magnet = new_magnet;
         
      catch ME
         warning(ME.message);
      end
         
   end

   function loadImage(full_file_name)
      
      try
         
         %see if we expect a dual channel image
         if graphs_list {8,2} == true
            expected_number_of_channels = 2;
         else
            expected_number_of_channels = 1;
         end
         
         %ask the user to select a file if no argument was passed
         if nargin == 0
            [selected_file, selected_path] = uigetfile('*.tif','Open an image file',file_path);

            %if the user cancelled then do nothing
            if selected_file == 0
               return
            end

            file_name = selected_file;
            file_path = selected_path;
            full_file_name = (strcat(file_path, file_name)); 

         end

         % get file information
         try
            fileInfo = imfinfo(full_file_name);
         catch ME
            msgbox(ME.message, 'Error opening file', 'error');
            return
         end
         
         if mod(length(fileInfo),expected_number_of_channels)>0
            beep
            msgbox(sprintf('number of images is divisible by number of channels.\nimage could not be loaded.'), 'Error opening file', 'error');
            return
         end
         
         if fileInfo(1).Height < (slider_heigth + minimal_image_size) || ...
            fileInfo(1).Width < (stack_text_width + minimal_image_size)
            beep
            msgbox(sprintf('Image is too small.\nimage could not be loaded.'), 'Error opening file', 'error');
            return
         end
         
         %if the image is RGB or 8bit, we may need to change it during the
         %reading. Get the color type here.
         color_type = fileInfo(1).ColorType;
         if sum ([strcmp(color_type, 'grayscale'), strcmp(color_type, 'indexed'), strcmp(color_type, 'truecolor')])==0
            beep
            msgbox(sprintf(strcat('Images of color type "', color_type, '" cannot be analysed')), 'Error opening file', 'error');
            return
         end

         %If we have gotten no error, lets get to business
         %clear old image data back-to-front
         for i=length(stack):-1:1
            stack(:,i)=[];
         end

         %load new images to the structure
         number_of_slices = length(fileInfo) / expected_number_of_channels;

         for i=1:number_of_slices

            for j=1:expected_number_of_channels

               %read the image
               to_read_frame = ( (i - 1) * expected_number_of_channels ) + j;
               im = imread(full_file_name, 'Index', to_read_frame);

               %if it is indexed (with for example green)
               %then assume a gray colormap will convert it to uint8
               if strcmp (color_type, 'truecolor')
                  im = rgb2gray (im);
               end

               %convert all to uint16 to avoid potential problems later on
               if ~isa(im, 'uint16')
                  im = uint16(im);
               end

               %assign the image to the stack
               image_stack(i).channel(j).image = im;

            end

         end

         %initialize other parameters
         for i=1:number_of_slices
            for j=1:number_of_channels
               stack(i).channel(j).max_xy = [];
               stack(i).channel(j).membrane = [];
               stack(i).channel(j).mapping = [];
               stack(i).channel(j).cytosol = [];
               stack(i).channel(j).background = [];
               stack(i).channel(j).normalised = [];
            end  
            stack(i).normal_length = default_normal_length;
            stack(i).cytosol_background_distance = default_cytosol_background_distance;
         end

         %initialize parameters
         current_slice = 1;
         current_channel = 1;
         image_width = size(image_stack(1).channel(1).image,2);
         image_heigth = size(image_stack(1).channel(1).image,1);
         mask_width = image_width * mask_oversampling;
         mask_heigth = image_heigth * mask_oversampling;

         %remove all old overlays
         hPreviousContour = [];
         hContour = [];
         hCytosol = [];
         hBackground = [];
         hMagnet = [];
         hStart = [];
         hStop = [];
         hEquidistant_Points = [];
         hNormals = [];
         hMax_xy = [];
         hMapping = [];
         hThreshold = [];
         hPOIs = [];

         %initialize the masks      
         for i=1:number_of_slices
            stack(i).membrane_mask = false(mask_heigth, mask_width);
            stack(i).cytosol_mask = false(mask_heigth, mask_width);
            stack(i).background_mask = false(mask_heigth, mask_width);
            stack(i).exclusion_mask = false(mask_heigth, mask_width);
         end

         %resize the image
         axes_width = image_width;
         axes_heigth = image_heigth;

         figure_width = axes_width + slider_heigth;
         figure_heigth = axes_heigth + slider_heigth;

         set(hf, 'Position', [(screen_width - figure_width)/2, (screen_heigth - figure_heigth)/2, figure_width, figure_heigth]);
         set(hf,'Name',file_name);
         set(hs_stack, 'Position', [0, 0, figure_width - stack_text_width, slider_heigth]);
         set(ht_stack, 'Position', [figure_width - stack_text_width, 0, stack_text_width, slider_heigth]);
         set(ht_stack, 'String', strcat(num2str(current_slice), '/', num2str(number_of_slices)));
         set(ha, 'Position', [0, slider_heigth, axes_width, axes_heigth]);

         axes (ha);
         imin = min(image_stack(current_slice).channel(current_channel).image(:));
         imax = max(image_stack(current_slice).channel(current_channel).image(:));
         imshow (image_stack(current_slice).channel(current_channel).image, [imin, imax]);

         if number_of_slices > 1
            set(hs_stack,'Enable', 'on');
            set(hs_stack,'Value', current_slice);
            set(hs_stack,'Min', 1);
            set(hs_stack,'Max', number_of_slices);
            SmallStep = 1/(number_of_slices-1);
            BigStep = min ([SmallStep * 4, 1]);
            set(hs_stack,'SliderStep', [SmallStep BigStep]);
         else
            set(hs_stack,'Enable', 'off');
         end

         colormap (color_map);
         
         %if all went well, then set the new number of channels
         number_of_channels = expected_number_of_channels;
         
      catch ME
         warning(ME.message);
      end
      
   end
   
   function saveVariables(ask_file_name)
      
      try
         if ask_file_name == true

            [new_file_name, new_file_path] = uiputfile('*.mat','Save contour data', file_path);

            if new_file_name == 0
               return
            end

            %make the new file the default file
            file_name = new_file_name;
            file_path = new_file_path;

         end

         if isempty(file_name)
            return
         end

         %make sure that the current default file has the correct extension
         [~,file_name_mat,~] = fileparts(file_name);
         file_name_mat = strcat(file_name_mat, '.mat');

         try
            save (strcat(file_path, file_name_mat), 'FileFormatVersion', ...
                                                    'mask_oversampling', ...
                                                    'number_of_slices', ...
                                                    'stack');
         catch ME
            msgbox(ME.message, 'Error saving file', 'error');
         end
           
         hpop_up = dialog('units','pixels',...
                           'Position',[500 500 300 50],...
                           'windowstyle','modal',...
                           'Name','success');

         uicontrol('Parent', hpop_up,...
                   'units', 'pixels',...
                   'Position', [10 10 250 30],...
                   'Style', 'text',...
                   'string', strcat('file', 32, file_name_mat, 32, 'saved'));
         
         uiwait (hpop_up, 1);
         delete (hpop_up);
   
      catch ME
         warning(ME.message);
      end
         
   end
   
   function loadVariables(ask_file_name)
      
      try
      
         %ask for a file name when flag is true or when no file name is known
         if ask_file_name || isempty(file_name) || isempty(file_path)

            [new_file_name, new_file_path] = uigetfile('*.mat','Load contour data', file_path);

            if new_file_name == 0
               return
            end

            %make the new file the default file
            file_name = new_file_name;
            file_path = new_file_path;

         end

         %make sure that the current default file has the correct extension
         [~,file_name_mat,~] = fileparts(file_name);
         file_name_mat = strcat(file_name_mat, '.mat');

         try
            nf = load(strcat(file_path, file_name_mat), 'FileFormatVersion', ...
                                                        'mask_oversampling', ...
                                                        'number_of_slices', ...
                                                        'stack');
         catch ME
            msgbox(ME.message, 'Error opening file', 'error');
            return
         end

            if nf.FileFormatVersion < FileFormatVersion
               msgbox(sprintf('Contour data file version is %d. Version %d is required.\nContour data could not be loaded.', nf.FileFormatVersion,  FileFormatVersion), 'Error opening file', 'error');
               return
            end

            loaded_image_size = size(nf.stack(1).membrane_mask) ./ nf.mask_oversampling;
            if loaded_image_size(1) ~= image_heigth || loaded_image_size(2) ~= image_width 
               msgbox(sprintf('Image dimensions of file do not match the current image dimensions.\nContour data could not be loaded.'), 'Error opening file', 'error');
               return
            end
            
            if nf.number_of_slices ~= length(stack)
               msgbox(sprintf('Number of timepoints in file does not match the current image stack.\nContour data could not be loaded.'), 'Error opening file', 'error');
               return
            end

            %all seems to be well.         
            stack = nf.stack;

            draw_window;
            update_membrane_contour;
            draw_membrane_overlay;
            draw_magnet;
            draw_background;
            draw_exclusion_mask;
      
      catch ME
         warning(ME.message);
      end
         
   end

   function delete_membrane()
      
      try
      
         %wipe all associated plots
         if ishghandle(hEquidistant_Points)
            delete(hEquidistant_Points);
            delete(hNormals);
            delete(hMax_xy);
            delete(hContour);
            delete(hStart);
            delete(hStop);
         end
         if ishghandle(hCytosol)
            delete(hCytosol);
         end
         if ishghandle(hMapping)
            delete(hMapping);
         end
         
         if ishghandle(hPOIs)
            delete(hPOIs);
         end
         
         %wipe all associated data
         for i = 1:number_of_channels
            stack(current_slice).channel(i).membrane = [];
            stack(current_slice).channel(i).max_xy = [];
            stack(current_slice).channel(i).mapping = [];
            stack(current_slice).channel(i).cytosol = [];
            stack(current_slice).channel(i).background = [];
            stack(current_slice).channel(i).normalised = [];
         end

         %initialise all values
         stack(current_slice).membrane_mask = false(mask_heigth, mask_width);
         stack(current_slice).membrane_contour = [];
         stack(current_slice).cytosol_contour = [];
         stack(current_slice).magnetized = false;
         stack(current_slice).membrane_equidistant = [];
         stack(current_slice).membrane_angle = [];
         stack(current_slice).membrane_normal = [];
         
      catch ME
         warning(ME.message);
      end
      
   end

   function delete_threshold
      
      try
         
         %remove the threshold overlay from screen
         if ishghandle(hThreshold)
            delete (hThreshold)
         end
         
         %disable the slider
         set (hs_threshold, 'Enable', 'off');
         
      catch ME
         warning(ME.message);
      end         
         
   end

   function delete_background()
      
      try
         
         %remove the background from screen
         if ishghandle(hBackground)
            delete(hBackground);
         end
         
         %delete the measured background data
         for i = 1 : number_of_channels
            stack(current_slice).channel(i).background = [];
         end
         
         %clear the background mask and contour
         stack(current_slice).background_mask = false(mask_heigth, mask_width);
         stack(current_slice).background_contour = [];
         
      catch ME
         warning(ME.message);
      end      
      
   end

   function delete_exclusion()
      
      try
         
         %remove all the exclusion areas from the screen
         for i=1:length(hExclusion)
            if ishghandle(hExclusion(i))
               delete(hExclusion(i));
            end
         end
         
         %clear the exclusion mask and countour data
         stack(current_slice).exclusion_mask = false(mask_heigth, mask_width);
         stack(current_slice).exclusion_contours = [];
         
         %clear all the excluded data points
         stack(current_slice).exclusion_list = false (1,length(stack(current_slice).membrane_equidistant));
         
      catch ME
         warning(ME.message);
      end      
   
   end

   function delete_cytosol()
      
      try
      
         %only allow user to delete global cytosol region if we are in global mode
         if measure_local == false
            
            %remove the cytosol mask from the screen
            if ishghandle(hCytosol)
               delete(hCytosol);
            end
            
            %remove the measured cytosol data
            for i = 1 : number_of_channels
               stack(current_slice).channel(i).cytosol = [];
            end
            
            %clear the cytosol mask and contour
            stack(current_slice).cytosol_mask = false(mask_heigth, mask_width);
            stack(current_slice).cytosol_contour = [];

         end
      
      catch ME
         warning(ME.message);
      end      
      
   end
   
   function delete_magnet()
      
      try
         
         %remove the magnet from screen
         if ishghandle(hMagnet)
            delete(hMagnet);
         end
         
         %remove the magnet from data
         stack(current_slice).magnet = [];
         
         %re-measure the data and draw the overlay
         update_membrane_contour;
         draw_membrane_overlay;
         
      catch ME
         warning(ME.message);
      end      

   end

   function delete_pois()
      
      try
         
         %remove the POIs from screen
         if ishghandle(hPOIs)
            delete(hPOIs);
         end
         
         %remove all the POI data
         for i=1:number_of_slices
            stack(i).poi_list = [];
         end
         
      catch ME
         warning(ME.message);
      end      

   end

   function apply_threshold()
      
      try
      
         %oversample the image
         bw = image_stack(current_slice).channel(current_channel).image;
         bw = imresize (bw, mask_oversampling, 'bicubic');

         %Set the size of the Gaussian filter.
         %A sigma of 2-fold the oversampling is on the blurry side, but OK
         %It is generally considered to take a mask size of 3-fold the sigma
         gaussian_sigma = mask_oversampling *2;
         gaussian_mask_diameter = gaussian_sigma * 3;
         
         %then do some smoothing to reduce the jagged edges
         bw = imfilter(bw,fspecial('gaussian', gaussian_mask_diameter, gaussian_sigma));

         %threshold the image
         bw = bw >= current_threshold;
         
         %erode the edges
         %an value of about 3-fold oversampling seems to give generally good
         %results. This of course also depends on how tight the binary
         %thresholding was done
         se = strel ('disk',3 * mask_oversampling);
         bw = imerode (bw, se);

         %make a mask of the largest blob in the image (assumed to be the cell)
         [lt] = bwlabel (bw,4);
         lt(bw==0)=NaN;
         largest_blob = mode (lt(:));
         bw = lt==largest_blob;
         bw = imfill(bw,'holes');
         
         %copy the mask to the stack
         stack(current_slice).membrane_mask = bw; 
      
      catch ME
         warning(ME.message);
      end      
         
   end

   function find_contour()
      
      try
         
         %initialise the contour
         stack(current_slice).membrane_contour = [];
         
         %we can do nothing if we do not have a membrane mask
         if sum(stack(current_slice).membrane_mask(:)) == 0
            return
         end
         
         %get the contour data
         bw = bwboundaries(stack(current_slice).membrane_mask); %return a cell array in [row, col] format
         xy = [bw{1}(:,2) ./ mask_oversampling, bw{1}(:,1) ./ mask_oversampling]; %convert to a simple [x,y] array. Use only the first (only) boundary
         xy(end,:)=[]; % remove the last entry to get an open contour

         %find the magnet
         xy_target = stack(current_slice).magnet;

         %if we do not have a magnet for the current frame then see if
         %the previous frame was magnetised and get the first coordinate
         %of the contour of that frame to use as a magnet
         if isempty(xy_target)
            if current_slice > 1
               if stack(current_slice-1).magnetized == true
                  xy_target = stack(current_slice-1).membrane_contour(1,:);
               end
            end
         end

         if isempty(xy_target) %if we did not find any magnet
            stack(current_slice).membrane_contour = xy;
            stack(current_slice).magnetized = false;
         else %find the index (i) of the coordinates closest to the target using Pythagoras
            ab = [xy(:,1) - xy_target(1), ...
                 xy(:,2) - xy_target(2)];
            c = hypot (ab(:,1), ab(:,2));
            [~,i] = min (c);

            %create the new contour via split and concatenate
            stack(current_slice).membrane_contour = [xy(i:length(xy),:) ; xy(1:i-1,:)];
            stack(current_slice).magnetized = true;
         end
   
      catch ME
         warning(ME.message);
      end               
         
   end
   
   function find_equidistant_points()
      
      try
         
         %initialize the values
         stack(current_slice).membrane_equidistant = [];
         stack(current_slice).membrane_angle = [];
         
         %check if there is a contour. If not, then exit.
         if isempty(stack(current_slice).membrane_contour)
             return
         end
         
         %calculate the total distance along the path for each point
         d = diff(stack(current_slice).membrane_contour,1);
         dist_from_vertex_to_vertex = hypot(d(:,1), d(:,2));
         cumulative_dist_along_path = [0;cumsum(dist_from_vertex_to_vertex,1)];
         
         % get the number of points that will fit on the distance. Truncate the last bit.
         num_points = floor(cumulative_dist_along_path(end)/desired_spacing);

         %check whether we have any points on our contour. If not, then exit.
         if num_points <= 1
             return
         end
         
         %Find the coordinates of the equidistant points
         dist_steps = linspace(0, num_points * desired_spacing, num_points + 1);
         stack(current_slice).membrane_equidistant = interp1(cumulative_dist_along_path, stack(current_slice).membrane_contour, dist_steps);
         
         %Then calculate the normal angles using the half-way points between the
         %coordinates
         dist_steps2 = linspace (desired_spacing/2, (num_points * desired_spacing) - (desired_spacing / 2), num_points);
         interstitial_points = interp1(cumulative_dist_along_path, stack(current_slice).membrane_contour, dist_steps2);
         dxy = diff (interstitial_points);
         angles = atan2(dxy (:,2), dxy (:,1));

         %angles of the first and last point need to be calculated
         %seperately
         first_angle = atan2(interstitial_points(1,2) - stack(current_slice).membrane_equidistant(1,2), ...
                             interstitial_points(1,1) - stack(current_slice).membrane_equidistant(1,1));

         last_angle = atan2(stack(current_slice).membrane_equidistant(end,2) - interstitial_points(end,2), ...
                            stack(current_slice).membrane_equidistant(end,1) - interstitial_points(end,1));

         stack(current_slice).membrane_angle = [first_angle ; angles ; last_angle];

         %normals are aqcuired by simply adding 90 degrees
         stack(current_slice).membrane_angle = stack(current_slice).membrane_angle + (pi/2);
      
      catch ME
         warning(ME.message);
      end               
      
   end
   
   function find_normals()
      
      try
         
         %initialise the normals
         stack(current_slice).membrane_normal = [];
         
         %we cannot do anything if we do not have any angles
         if isempty(stack(current_slice).membrane_angle)
            return
         end
         
         %determine the number of angles
         angle_count = length(stack(current_slice).membrane_angle);
          
         %initialize new array at the correct size for maximum speed
         stack(current_slice).membrane_normal = zeros(angle_count, 4);
         
         for i=1:angle_count
            dx = stack(current_slice).normal_length * cos(stack(current_slice).membrane_angle(i));
            dy = stack(current_slice).normal_length * sin(stack(current_slice).membrane_angle(i));

            x1 = stack(current_slice).membrane_equidistant(i,1) - dx;
            x2 = stack(current_slice).membrane_equidistant(i,1) + dx;
            y1 = stack(current_slice).membrane_equidistant(i,2) - dy;
            y2 = stack(current_slice).membrane_equidistant(i,2) + dy;

            stack(current_slice).membrane_normal(i,:) = [x1, x2, y1, y2];
         end

      catch ME
         warning(ME.message);
      end
      
   end

   function find_cytosol_contour()
      
      try

         %initialise the contour
         stack(current_slice).cytosol_contour = [];
         
         %this routine calculates both local and global contours
         if measure_local

            %erode the mask to find the smaller contour where the cytosol can
            %be measured
            eroded_mask = imerode(stack(current_slice).membrane_mask, ...
                                  strel('disk', stack(current_slice).cytosol_background_distance * mask_oversampling, 0));

            %if the eroded mask is too small, then return (without a mask)
            if sum(eroded_mask(:)) == 0
               return
            end

            %Find the largest area (sometimes the erosion pinches off small
            %areas that are not interesting)
            [lt] = bwlabel (eroded_mask,4);
            lt (eroded_mask==0) = NaN;
            largest_blob = mode (lt(:));
            eroded_mask = lt == largest_blob;

            bw = bwboundaries(eroded_mask); %return a cell array in [row, col] format
            stack(current_slice).cytosol_contour = [bw{1}(:,2) ./ mask_oversampling, bw{1}(:,1) ./ mask_oversampling]; %convert to a simple [x,y] array. Use only the first (only) boundary
         
         else
            
            %if we have no mask, we cannot do anything
            if sum(stack(current_slice).cytosol_mask(:))==0
               return
            end
            
            %find the new contour on the fly (no need to make it global)
            bw = bwboundaries(stack(current_slice).cytosol_mask); %return a cell array in [row, col] format
            stack(current_slice).cytosol_contour = [bw{1}(:,2) ./ mask_oversampling, bw{1}(:,1) ./ mask_oversampling]; %convert to a simple [x,y] array. Use only the first (only) boundary      
            
         end
            
      catch ME
         warning(ME.message);
      end
      
   end

   function find_max_xy()
      
      try
         
         %clear any old max_xy coordinates
         for i=1:number_of_channels
            stack(current_slice).channel(i).max_xy = [];
         end
         
         %we cannot do anything if we do not have any angles
         if isempty(stack(current_slice).membrane_angle)
            return
         end
         
         angle_count = length(stack(current_slice).membrane_angle);
         
         for i=1:number_of_channels

            %initialize new array at the correct size for maximum speed
            stack(current_slice).channel(i).max_xy = zeros(angle_count,2);
            
            for j=1:angle_count

               x = stack(current_slice).membrane_equidistant(j,1);
               y = stack(current_slice).membrane_equidistant(j,2);

               dx = stack(current_slice).normal_length * cos(stack(current_slice).membrane_angle(j));
               dy = stack(current_slice).normal_length * sin(stack(current_slice).membrane_angle(j));

               xi = [x - dx, x + dx];
               yi = [y - dy, y + dy];

               [cx, cy, max_vector] = improfile (image_stack(current_slice).channel(i).image, ...
                                     double(xi), double(yi), double(iterations_find_max), ...
                                     'bilinear');

               [~,k] = max(max_vector);
               
               stack(current_slice).channel(i).max_xy(j,:) = [cx(k), cy(k)];
               
            end

         end
      
      catch ME
         warning(ME.message);
      end      
      
   end

   function find_mapping()
      
      %map each point in the max_xy list to a local cytosol point
      %this is done via least squares with they cytosol contour list
      %(which is oversampled)
      % mapping has the format x(cytosol), y(cytosol), index# of the
      % cytosol list
      
      try
      
         %first clear the old mapping.
         %Thus, if anything goes wrong, we end up with an empty mapping
         for i = 1:number_of_channels
            stack(current_slice).channel(i).mapping = [];
         end
         
         %if we are measuring global then we do not need to do anything
         if measure_local == false
            return
         end
         
         %Then test if a valid cytosol contour is present
         if isempty(stack(current_slice).cytosol_contour)
            return
         end
         
         for i = 1:number_of_channels

            for j = 1:length(stack(current_slice).channel(i).max_xy)
               
               %find the current max_xy point
               xy_target = stack(current_slice).channel(i).max_xy(j, :);
               
               %determine the xy distances of all cytosol contour points to
               %the max xy point
               ab = [stack(current_slice).cytosol_contour(:,1) - xy_target(1), ...
                           stack(current_slice).cytosol_contour(:,2) - xy_target(2)];
               
               %calculate the closest point using Pythagoras
               c = hypot (ab(:,1), ab(:,2));
               [~,k] = min (c);
               
               stack(current_slice).channel(i).mapping(j,:) = [stack(current_slice).cytosol_contour(k, :), k];
               
            end

         end

      catch ME
         warning(ME.message);
      end
      
   end

   function find_exclusion_list()
      
      try
      
         %this function finds the equidistant points that fall within
         %exclusion areas

         %initialize the exclusion list. By default, all values count (false)
         stack(current_slice).exclusion_list = false (1,length(stack(current_slice).membrane_equidistant))';
         
         %if we do not have any membrane contours we have nothing to do
         if isempty(stack(current_slice).membrane_equidistant)
            return
         end
         
         %get the number of exclusion contours
         number_of_contours = length(stack(current_slice).exclusion_contours);
         
         %These are the query points, which do not change and can be assigned
         %outside the loop
         xq = stack(current_slice).membrane_equidistant(:,1);
         yq = stack(current_slice).membrane_equidistant(:,2);
         
         for i=1:number_of_contours

            %get the countour xy lists
            xv = stack(current_slice).exclusion_contours{i}(:,2);
            yv = stack(current_slice).exclusion_contours{i}(:,1);

            in_contour = inpolygon(xq,yq,xv,yv);
            
            stack(current_slice).exclusion_list = stack(current_slice).exclusion_list | in_contour;
            
         end

      catch ME
         warning(ME.message);
      end
   
   end
   
   function find_background()
      
      try
         
         %we cannot do anything if we have no background mask
         if sum(stack(current_slice).background_mask(:))==0
            return
         end
         
         %find the new background contour on the fly (no need for it go be
         %global
         bw = bwboundaries(stack(current_slice).background_mask); %return a cell array in [row, col] format
         stack(current_slice).background_contour = [bw{1}(:,2) ./ mask_oversampling, bw{1}(:,1) ./ mask_oversampling]; %convert to a simple [x,y] array. Use only the first (only) boundary      
      
      catch ME
         warning(ME.message);
      end             
         
   end

   function init_threshold ()
   
      try
         
      % This function sets the values for the threshold slider 

      %find the minimal and maximal pixel values of the current image
      imax = max(image_stack(current_slice).channel(current_channel).image(:));
      imin = min(image_stack(current_slice).channel(current_channel).image(:));

      %make sure that the threshold is within the range of the image
      current_threshold = median ([imin, current_threshold, imax]);

      %set and activate the slider
      set(hs_threshold,'Min', imin);
      set(hs_threshold,'Max', imax);
      set(hs_threshold,'Value', current_threshold);
%       SmallStep = 1/single ((imax-imin-1));
%       BigStep = min ([SmallStep * 10, 1]);
%       set(hs_threshold,'SliderStep', [SmallStep BigStep]);
      set(hs_threshold,'SliderStep', [0.002 0.02]);
      set (hs_threshold, 'Enable', 'on');
   
      catch ME
         warning(ME.message);
      end      
      
   end
   
   function draw_contour()
      
      try

         %delete the previous contour
         if ishghandle(hContour)
            delete(hContour);
            delete(hStart);
            delete(hStop);
         end
         
         %if we do not have a contour, then try and get it
         if isempty(stack(current_slice).membrane_contour)
            find_contour
         end
         
         %Draw the new contour
         if ~isempty(stack(current_slice).membrane_contour)
            
            hold on;
               hContour = plot (stack(current_slice).membrane_contour(:,1), stack(current_slice).membrane_contour(:,2), 'b');
               hStart = plot (stack(current_slice).membrane_contour(1,1), stack(current_slice).membrane_contour(1,2), 'db');
               hStop = plot (stack(current_slice).membrane_contour(end,1), stack(current_slice).membrane_contour(end,2) , 'sb');
            hold off;

            %change the endpoint colors if they are user-defined
            if stack(current_slice).magnetized == true
               set (hStart, 'MarkerEdgeColor','c');
               set (hStop, 'MarkerEdgeColor','c');
            end
            
         end
         
      catch ME
         warning(ME.message);
      end
      
   end

   function draw_threshold
   
      try
         
         %remove the previous threshold from the screen
         if ishghandle (hThreshold)
            delete (hThreshold);
         end
         
         %threshold the image
         ti = image_stack(current_slice).channel(current_channel).image >= current_threshold;
         
         %make sure that the values of the threshold match the scale of the main
         %image
         imin = min(image_stack(current_slice).channel(current_channel).image(:));
         imax = max(image_stack(current_slice).channel(current_channel).image(:));
         ti = uint16(ti) * imax;
         
         %draw the threshold over the image
         hold on
            hThreshold = imshow (ti, [imin, imax]);
         hold off
         
         set (hThreshold, 'AlphaData', 0.7);
         colormap (color_map);
         
         %Make sure that the image is second-lowest in the stack
         %(the actual image is the lowest and the overlay will be on top)
         uistack(hThreshold, 'bottom') ; uistack(hThreshold, 'up');
         
      catch ME
         warning(ME.message);
      end
         
	end

   function draw_previous_contour()

      try
         
         %remove the previous contour on screen
         if ishghandle(hPreviousContour)
            delete(hPreviousContour);
         end
         
         if previous_contour_visible == true
            if current_slice > 1
               if ~isempty(stack(current_slice - 1).membrane_contour)
                  hold on;
                     hPreviousContour = plot (stack(current_slice-1).membrane_contour(:,1), ...
                                              stack(current_slice-1).membrane_contour(:,2), ...
                                              ':b');
                  hold off;
               end
            end
         end

      catch ME
         warning(ME.message);
      end      
      
   end
   
   function draw_magnet()
      
      try
      
         %remove the current magnet from screen
         if ishghandle(hMagnet)
            delete(hMagnet);
         end
         
         %if we do not have a magnet then we do nothing
         if isempty(stack(current_slice).magnet)
            return
         end

         hold on
            hMagnet = plot (stack(current_slice).magnet(1), ...
                            stack(current_slice).magnet(2), '+y');
         hold off

      catch ME
         warning(ME.message);
      end      
      
   end

   function draw_equidistant_points()
      
      try
         
         %clear the old points
         if ishghandle(hEquidistant_Points)
            delete(hEquidistant_Points);
         end
         
         if normals_visible
            
            %get the points if we do not already have them
            if isempty(stack(current_slice).membrane_equidistant)
               find_equidistant_points;
            end
            
            if ~isempty(stack(current_slice).membrane_equidistant)
               
               %filter out the points on the exclusion list
               if isempty(stack(current_slice).exclusion_list)
                  x_list = stack(current_slice).membrane_equidistant(:, 1);
                  y_list = stack(current_slice).membrane_equidistant(:, 2);
               else
                  x_list = stack(current_slice).membrane_equidistant(stack(current_slice).exclusion_list == false, 1);
                  y_list = stack(current_slice).membrane_equidistant(stack(current_slice).exclusion_list == false, 2);
               end
               
               hold on
                  hEquidistant_Points = plot(x_list, y_list, 'og');
               hold off
               
            end
            
         end
      
      catch ME
         warning(ME.message);
      end         
      
   end
   
   function draw_normals()
      
      try
         
         %remove the normals from screen
         if ishghandle(hNormals)
            delete(hNormals);
         end
         
         if normals_visible
            
            if ~isempty(stack(current_slice).membrane_normal)

               %filter out the points on the exclusion list
               if isempty(stack(current_slice).exclusion_list)
                  x_list = stack(current_slice).membrane_normal(:, 1:2);
                  y_list = stack(current_slice).membrane_normal(:, 3:4);
               else
                  x_list = stack(current_slice).membrane_normal(stack(current_slice).exclusion_list == false, 1:2);
                  y_list = stack(current_slice).membrane_normal(stack(current_slice).exclusion_list == false, 3:4);
               end
               
               hold on
                  hNormals = plot(x_list', y_list', 'y');
               hold off
               
            end

         end
      
      catch ME
         warning(ME.message);
      end 
      
   end

   function draw_mappings()
      
      try
         
         %remove the old mapping from screen
         if ishghandle(hMapping)
            delete(hMapping);
         end
         
         if mapping_visible && measure_local
            
            if isempty(stack(current_slice).channel(current_channel).mapping)
               find_mapping;
            end
            
            if ~isempty(stack(current_slice).channel(current_channel).mapping)

               x1 = stack(current_slice).channel(current_channel).max_xy(:, 1);
               y1 = stack(current_slice).channel(current_channel).max_xy(:, 2);
               x2 = stack(current_slice).channel(current_channel).mapping(:,1);
               y2 = stack(current_slice).channel(current_channel).mapping(:,2);
               
               xy = [x1' ; x2' ; y1' ; y2'];
               
               %filter out the points on the exclusion list
               if isempty(stack(current_slice).exclusion_list)
                  x_list = xy(1:2, :);
                  y_list = xy(3:4, :);
               else
                  x_list = xy(1:2, stack(current_slice).exclusion_list' == false);
                  y_list = xy(3:4, stack(current_slice).exclusion_list' == false);
               end
               
               hold on
                  hMapping = plot(x_list, y_list, 'Color', [1 0.5 0]);
               hold off
                
            end

         end
      
      catch ME
         warning(ME.message);
      end      
      
   end

   function draw_max_xy()
      
      try
         
         %remove the current max_xy points on screen
         if ishghandle(hMax_xy)
            delete(hMax_xy);
         end
         
         if normals_visible
            
            if isempty(stack(current_slice).channel(current_channel).max_xy)
               find_max_xy;
            end
            
            if ~isempty(stack(current_slice).channel(current_channel).max_xy)

               %filter out the points on the exclusion list
               if isempty(stack(current_slice).exclusion_list)
                  x_list = stack(current_slice).channel(current_channel).max_xy(:, 1);
                  y_list = stack(current_slice).channel(current_channel).max_xy(:, 2);
               else
                  x_list = stack(current_slice).channel(current_channel).max_xy(stack(current_slice).exclusion_list == false, 1);
                  y_list = stack(current_slice).channel(current_channel).max_xy(stack(current_slice).exclusion_list == false, 2);
               end

               hold on
                  hMax_xy = plot (x_list, y_list, '+r');
               hold off
               
            end

         end
         
      catch ME
         warning(ME.message);
      end    
      
   end
   
   function draw_pois()
      
      try
         
         %remove the current max_xy points on screen
         if ishghandle(hPOIs)
            delete(hPOIs);
         end
         
         %we cannot do anything if we do not have a poi list
         if isempty(stack(current_slice).poi_list)
            return
         end
         
         if pois_visible
            
            if ~isempty(stack(current_slice).membrane_equidistant)
               
               %make a new boolean list for points that are of interest,
               %but not on the exclusion list
               if isempty(stack(current_slice).exclusion_list)
                  to_select_points = stack(current_slice).poi_list;
               else
                  to_select_points = stack(current_slice).poi_list .* ~ stack(current_slice).exclusion_list;
               end
               
               %filter out the points on the exclusion list
               x_list = stack(current_slice).membrane_equidistant(to_select_points == true, 1);
               y_list = stack(current_slice).membrane_equidistant(to_select_points == true, 2);
               
               hold on
                  hPOIs = plot (x_list, y_list, '*r');
               hold off
               
            end
            
         end
         
      catch ME
         warning(ME.message);
      end    
      
   end

   function draw_cytosol_contour()
      
      try
         
         %first remove the old cytosol plot from screen
         if ishghandle(hCytosol)
            delete(hCytosol);
         end
         
         %if we have no contours, then try and get it
         if isempty(stack(current_slice).cytosol_contour)
            find_cytosol_contour;
         end

         %check if we now have a contour
         if ~isempty(stack(current_slice).cytosol_contour)
            
            if measure_local %Draw the contour (purple)
               hold on
                  hCytosol = plot (stack(current_slice).cytosol_contour(:,1), ...
                                   stack(current_slice).cytosol_contour(:,2), ...
                                   'm');
               hold off 
            else %draw the global cytosol region (white)
               hold on
                  hCytosol = plot (stack(current_slice).cytosol_contour(:,1), ...
                                   stack(current_slice).cytosol_contour(:,2), ...
                                   'w');
               hold off
            end
            
         end
      
      catch ME
         warning(ME.message);
      end          
      
   end
   
   function draw_background()
      
      try
         
         %remove the old background contour
         if ishghandle(hBackground)
            delete(hBackground); 
         end
         
         %get the background contour if we do not already have it
         if isempty(stack(current_slice).background_contour)
            find_background;
         end
         
         %Draw the contour
         if ~isempty(stack(current_slice).background_contour);
            hold on
               hBackground = plot (stack(current_slice).background_contour(:,1),...
                                   stack(current_slice).background_contour(:,2),...
                                   'r');
            hold off
         end
      
      catch ME
         warning(ME.message);
      end             
         
   end

   function draw_exclusion_mask()
      
      try
         
         %remove the old contours
         for i=1:length(hExclusion)
            if ishghandle(hExclusion(i))
               delete(hExclusion(i));
            end
         end
         
         %check if we have a mask. If not, then exit
         if sum(stack(current_slice).exclusion_mask(:)) == 0
            return
         end

         %find the contour list
         stack(current_slice).exclusion_contours = bwboundaries(stack(current_slice).exclusion_mask); %return a cell array in [row, col] format

         %then loop through the cell array and draw the polygons
         hold on

            for i=1:length(stack(current_slice).exclusion_contours)

               hExclusion(i) = fill(stack(current_slice).exclusion_contours{i}(:,2), ...
                                    stack(current_slice).exclusion_contours{i}(:,1), ...
                                    'r');
               set (hExclusion(i), 'EdgeColor', 'none');
               set (hExclusion(i), 'FaceAlpha', 0.2);

            end

         hold off  
      
      catch ME
         warning(ME.message);
      end          
         
   end

   function change_normal_length (amount)
      
      try
         
         %set the new value, taking into acount given min and max
         stack(current_slice).normal_length = stack(current_slice).normal_length + amount;
         stack(current_slice).normal_length = median ([1, stack(current_slice).normal_length, 6]);

         update_membrane_contour;
         draw_membrane_overlay;
      
      catch ME
         warning(ME.message);
      end         
      
   end
   
   function change_cytosol_offset (amount)
      
      try
      
         %set the new value, taking into acount given min and max
         stack(current_slice).cytosol_background_distance = stack(current_slice).cytosol_background_distance + amount;
         stack(current_slice).cytosol_background_distance = median ([1, stack(current_slice).cytosol_background_distance, 12]);
         
         find_cytosol_contour;
         find_mapping;
         draw_cytosol_contour;
         draw_mappings;

      catch ME
         warning(ME.message);
      end   
      
   end

   function change_desired_spacing (amount)
      
      try
         
         old_spacing = desired_spacing;
         
          %set the new value, taking into acount given min and max
         desired_spacing = desired_spacing + amount;
         desired_spacing = median ([1, desired_spacing, 8]);
         
         if desired_spacing ~= old_spacing
            update_membrane_contour;
            draw_membrane_overlay;
         end
         
      catch ME
         warning(ME.message);
      end            
      
   end

   function get_data(sno, cno)
      
      %measure the pixel values of selected slice and channel
      try
         
         switch nargin
            
            case 0 %no slice and channel number given. Measure all.
            
               %loop through all the time points
               for i=1:number_of_slices

                  %update the slider
                  set(hs_stack,'Value', i);
                  drawnow;

                  %loop through all the channels
                  for j=1:number_of_channels

                     measure_membrane (i,j);
                     measure_background (i,j);
                     measure_cytosol (i,j);
                     calculate_normalised_membrane (i, j);

                  end

               end
               
               set(hs_stack,'Value', current_slice);
               drawnow;
            
            case 1 %slice number given. Measure slice.
               
               %loop through all the channels
               for i=1:number_of_channels

                  measure_membrane (sno,i);
                  measure_background (sno,i);
                  measure_cytosol (sno,i);
                  calculate_normalised_membrane (sno, i);

               end
            
            case 2 %slice number and channel number given. Measure it.
            
               measure_membrane (sno,cno);
               measure_background (sno,cno);
               measure_cytosol (sno,cno);
               calculate_normalised_membrane (sno, cno);
            
         end
      
      catch ME
         warning(ME.message);
      end            
         
   end
   
   function calculate_normalised_membrane(sno, cno)
      
      try
         
         %initialise the list
         stack(sno).channel(cno).normalised = [];
         
         %check if we have all required data
         if ~(isempty (stack(sno).channel(cno).membrane) || isempty (stack(sno).channel(cno).cytosol) || isempty (stack(sno).channel(cno).background))

            %if all is well then perform background subtraction            
            corrected_membrane = stack(sno).channel(cno).membrane - stack(sno).channel(cno).background;
            corrected_cytosol = stack(sno).channel(cno).cytosol - stack(sno).channel(cno).background;

            %perform normalization as a fold-enrichment over cytosol
            stack(sno).channel(cno).normalised = corrected_membrane ./ corrected_cytosol;

            %Then set all values on the exclusion list to NaN
            stack(sno).channel(cno).normalised(stack(sno).exclusion_list==true) = NaN;

         end
         
      catch ME
         warning(ME.message);
      end            
               
   end

   function pixel_values = get_interpolated_pixel_values (im, xy)
      
      try
         
         %This function returns a column vector with pixel values extracted
         %at positions xy from image im
         pixel_values = [];

         %If we have no image or xy list, then return an empty matrix
         if isempty (im) || isempty (xy)
            return
         end

         %To speed up list filling, initialise the list with NaN values
         pixel_values = NaN(length(xy), 1);

         %the interp2 functino does not like long xy lists, so we feed it the
         %coordinates 1 by 1
         for i=1:length(xy)
            pixel_values(i) = interp2(im, xy(i,1), xy(i,2));
         end
         
      catch ME
         warning(ME.message);
      end      
      
   end

   function measure_membrane(sno, cno)
      
      try
         
         %get the image and the xy list
         im = image_stack(sno).channel(cno).image ;
         xy = stack(sno).channel(cno).max_xy ;

         %measure the interpolated membrane pixel values
         stack(sno).channel(cno).membrane = get_interpolated_pixel_values (im, xy);
      
      catch ME
         warning(ME.message);
      end            
   
   end

   function measure_cytosol(sno, cno)
      
      %This function measures either the global cytosol or the local
      %cytosol, depending on the user preference
      try
         
         %Initialise the cytosol values
         stack(sno).channel(cno).cytosol = [];

         if measure_local

            im = image_stack(sno).channel(cno).image;
            xy = stack(sno).cytosol_contour;

            cytosol_values = get_interpolated_pixel_values (im, xy);

            %If something is wrong and we did not get any values
            %then we exit with an empty cytosol matrix
            if isempty(cytosol_values)
               return
            end

            %initialise the column vector of cytosol values with NaN
            stack(sno).channel(cno).cytosol = NaN(length(stack(sno).channel(cno).max_xy),1);

            %Do some averaging to reduce the noise
            %first pad the mean vector at the ends with some values from the beginning
            expanded_cytosol = [cytosol_values; cytosol_values; cytosol_values];

            %The do a running average over the indicated window
            smoothed_cytosol = NaN(length(cytosol_values),1);
            counter = 1;
            for i = length(cytosol_values)+1:2*length(cytosol_values)
               smoothed_cytosol(counter) = mean (expanded_cytosol(i-(cytosol_averaging_half_width * mask_oversampling): ...
                                                                i+(cytosol_averaging_half_width * mask_oversampling)));
               counter = counter + 1;
            end

            %now map the cytosol values to the points on the max_xy list
            for i = 1:length(stack(sno).channel(cno).max_xy)

               index = stack(sno).channel(cno).mapping (i,3);
               stack(sno).channel(cno).cytosol(i) = smoothed_cytosol (index);

            end

         else %otherwise measure only the global value and write that to all equidistant points

            %If no cytosol mask was drawn for this frame, then we cannot do anything
            if sum(stack(sno).cytosol_mask(:))==0
               return
            end
            
            %initialise a column vector of cytosol values with NaN
            stack(sno).channel(cno).cytosol = NaN(length(stack(sno).channel(cno).max_xy),1);

            %first undo the mask oversampling
            reduced_mask = imresize(stack(sno).cytosol_mask, 1/mask_oversampling, 'nearest');
            
            %I want just the average value for a background subtraction
            global_cytosol = mean (image_stack(sno).channel(cno).image(reduced_mask == 1));

            %set all cytosol points to the global value
            stack(sno).channel(cno).cytosol(:) = global_cytosol;

         end      
         
      catch ME
         warning(ME.message);
      end               
      
   end

   function measure_background(sno, cno)
      
      try
      
         %Initialise the background values
         stack(sno).channel(cno).background = [];

         %If we have no background mask, then we cannot do anything
         if sum(stack(sno).background_mask(:))==0
            return
         end
         
         %Undo the mask oversampling
         reduced_mask = imresize(stack(sno).background_mask, 1/mask_oversampling, 'nearest');
         
         %Measure the mean background value
         stack(sno).channel(cno).background = mean (image_stack(sno).channel(cno).image(reduced_mask == 1));
         
      catch ME
         warning(ME.message);
      end           
      
   end

   function graphs_dialog()
      
      %This function displays a number of checkboxes for all the graphs
      %that the user can select.
      try
         
         vertical_spacer_size = 40 ; %This is the distance between the borders and button groups
         horizontal_spacer_size = 20 ; %This is the distance between the borders and button groups
         uicontrol_heigth = 25; %the heigth of the checkboxes and buttons
         dialog_width = 300; %the width of the dialog. Make wider when using longer graph names

         dialog_heigth = (3 * uicontrol_heigth) + (length (graphs_list) * uicontrol_heigth);
         dialog_left = (screen_width - dialog_width)/2;
         dialog_bottom = (screen_heigth - dialog_heigth)/2;
         close_button_width = 70;

         d = dialog('Units','pixels', ...
                    'Position',[dialog_left dialog_bottom dialog_width dialog_heigth], ...
                    'Name', 'Select output',...
                    'WindowStyle', 'modal');

         for i=1:length(graphs_list)
            cbh(i) = uicontrol('Parent', d,...
                               'Style','checkbox',...
                               'String',graphs_list{i,1},...
                               'Value',graphs_list{i,2},...
                               'Position',[horizontal_spacer_size, ...
                                           dialog_heigth - vertical_spacer_size - (uicontrol_heigth * (i-1)), ...
                                           dialog_width - (2 * horizontal_spacer_size),...
                                           uicontrol_heigth]);

         end

         uicontrol('Parent',d,...
                   'Position',[(dialog_width - close_button_width) / 2, 25 close_button_width uicontrol_heigth],...
                   'String','Close',...
                   'Callback',@close_button_pushed);
         
      catch ME
         warning(ME.message);
      end
      
      function close_button_pushed(~, ~)

         try

            for j=1:length(graphs_list)
               graphs_list{j,2} = get(cbh(j), 'Value');
            end

            delete(gcf);

         catch ME
            warning(ME.message);
         end   

      end        
         
   end
   
   function plot_data()
      
      try
         %first measure all the contour data
         
         measure_single_frame = false ;
         if sum ([graphs_list{2,2},...
                  graphs_list{4,2},...
                  graphs_list{5,2},...
                  graphs_list{6,2}]) == 0
               measure_single_frame = true; 
         end
         
         %if we have selected only plots for the current slice, then we
         %need to measure only the current slice
         if measure_single_frame == true
            get_data(current_slice); %get only current slice
         else
            get_data(); %get all
         end

         if graphs_list{1,2} == true %2D histogram of the current slice
            make_2D_histogram (current_slice);
         end

         if graphs_list{2,2} == true %2D histogram of all slices
            make_2D_histogram;
         end

         if graphs_list{3,2} == true %make a line plot
            make_lineplot(current_slice);
         end

         if graphs_list{4,2} == true %a line plot for all slices
            make_2D_lineplot;
         end

         if graphs_list{5,2} == true %mean over time
            make_mean_over_time_plot;
         end

         if graphs_list{6,2} == true %write a comma-separated file
            write_csv;
         end

         if graphs_list{7,2} == true %write the results to MATLAB workspace
            if measure_single_frame == true
               copy_to_workspace (current_slice);
            else
               copy_to_workspace;
            end
         end
      
      catch ME
         warning(ME.message);
      end            
         
   end
   
   function make_2D_histogram(sno)
      
      try
      
         %Only execute this function if we have 2 channels
         if number_of_channels ~= 2
            return
         end
         
         x_list = [];
         y_list = [];

         if nargin == 0
            
            %if no input argument is given, combine all timepoints of the stack
            for i = 1:number_of_slices

               %filter out the exclusion list
               new_x = stack(i).channel(1).normalised(stack(i).exclusion_list == false);
               new_y = stack(i).channel(2).normalised(stack(i).exclusion_list == false);

               x_list = [x_list; new_x];
               y_list = [y_list; new_y];

            end
            
            figure_name = '2D histogram - all frames';
            
         else
            
            %otherwise, take only the points from the indicated slice
            %first check if we have data
            if isempty(stack(sno).channel(1).normalised) || isempty(stack(sno).channel(2).normalised)
               return
            end
            x_list = stack(sno).channel(1).normalised(stack(sno).exclusion_list == false);
            y_list = stack(sno).channel(2).normalised(stack(sno).exclusion_list == false);
            
            figure_name = strcat('2D histogram - frame',32, num2str(sno));
            
         end
         
         %then plot the data (if there is any)
         if ~isempty(x_list) && ~isempty(y_list)
            figure('Name', figure_name,...
                   'NumberTitle','off');
            plot (x_list, y_list, 'o');
            xlabel({'Channel 1 fluorescence intensity' ; '(relative to cytosol)'});
            ylabel({'Channel 2 fluorescence intensity' ; '(relative to cytosol)'});
            
         end
         
      catch ME
         warning(ME.message);
      end            
      
   end
   
   function make_lineplot(sno)
      
      try
         
         %we cannot do anything if we have no data
         if isempty(stack(sno).channel(1).normalised)
            return
         end
         
         %make the plot
         figure('Name', strcat('Line plot - frame', 32, num2str(sno)),...
                   'NumberTitle','off');
         p1 = plot(stack(sno).channel(1).normalised, 'g');
         ylabel({'Fluorescence intensity' ; '(relative to cytosol)'});
         xlabel({'distance along membrane', '(pixels)'});
         
         %add the second channel if there is any
         if number_of_channels == 2
            hold on
               if ~isempty(stack(sno).channel(2).normalised)
                  p2 = plot(stack(sno).channel(2).normalised, 'r');
                  legend([p1,p2],'channel 1','channel 2', 'Location','northoutside','Orientation','horizontal');
               end
            hold off
         end
         
         %set the line y=1
         hold on
            plot([0;length(stack(sno).channel(1).normalised)], [1, 1], ':');
         hold off
         
      catch ME
         warning(ME.message);
      end           
      
   end

   function make_2D_lineplot()
      
      try
      
         %First get the outlines as a matrix
         result_matrices = results_to_matrix;
         
         %we cannot do anything if we have no results
         if isempty(result_matrices)
            return
         end
         
         for i = 1:number_of_channels
            figure('Name', strcat('Membrane kymograph - Channel',32, num2str(i)),...
                   'NumberTitle','off');
            imagesc(result_matrices(:,:,i));
            ylabel({'distance along membrane', '(pixels)'});
            xlabel({'time', '(frames)'});
         end
      
      catch ME
         warning(ME.message);
      end           
         
   end
   
   function make_mean_over_time_plot()
      
      try
      
         %initialise the list
         mean_data = NaN(number_of_slices, number_of_channels);

         %get the data
         for i = 1:number_of_slices
            for j = 1:number_of_channels
               mean_data(i,j) = nanmean(stack(i).channel(j).normalised);
            end
         end
         
         if isempty(mean_data)
            return
         end
         
         %make the plot
         figure('Name', strcat('Global stimulation response'),...
                   'NumberTitle','off');
         p1 = plot(mean_data(:,1), 'g');
         ylabel({'Mean membrane fluorescence intensity' ; '(relative to cytosol)'});
         xlabel({'time', '(frames)'});
         
         %add the second channel as well if we have one
         if number_of_channels == 2
            hold on
               p2 = plot(mean_data(:,2), 'r');
               legend([p1,p2],'channel 1','channel 2', 'Location','northoutside','Orientation','horizontal');
            hold off
         end
         
      catch ME
         warning(ME.message);
      end           
      
   end

   function write_csv()
      
      try
      
         %First get the outlines as a matrix
         result_matrices = results_to_matrix;
         
         %we cannot do anything if we have no data
         if isempty(result_matrices)
            return
         end
         
         [~,file_part,~] = fileparts(file_name);

         %write the results to file
         for i=1:number_of_channels

            file_name_csv = strcat(file_path, file_part, '_channel', num2str(i), '.csv');
            csvwrite(file_name_csv, result_matrices(:,:,i));

         end

      catch ME
         warning(ME.message);
      end  
      
   end
   
   function copy_to_workspace(sno)
      
      try
         
         switch nargin
            case 0 
               %find the maximum cell circumference in the stack
               max_circumference = 0;

               for i = 1:number_of_slices
                  if length(stack(i).channel(1).membrane) > max_circumference
                     max_circumference = length(stack(i).channel(1).membrane);
                  end
               end

               %create a results matrix of the appropriate size
               membrane_values = nan(max_circumference, number_of_slices, number_of_channels);
               cytosol_values = nan(max_circumference, number_of_slices, number_of_channels);
               normalised_values = nan(max_circumference, number_of_slices, number_of_channels);
               background_values = nan(number_of_slices, number_of_channels);

               for i = 1:number_of_channels

                  for j = 1:number_of_slices

                     contour_length =  length(stack(j).channel(i).membrane);
                     remainder = max_circumference - contour_length;
                     line_start = floor(remainder/2) + 1;
                     line_stop = line_start + contour_length - 1;

                     membrane_values(line_start:line_stop, j, i) = stack(j).channel(i).membrane';
                     membrane_values(stack(j).exclusion_list==true,j,i) = NaN;
                     cytosol_values(line_start:line_stop, j, i) = stack(j).channel(i).cytosol';
                     cytosol_values(stack(j).exclusion_list==true,j,i) = NaN;
                     normalised_values(line_start:line_stop, j, i) = stack(j).channel(i).normalised';
                     normalised_values(stack(j).exclusion_list==true,j,i) = NaN;
                     background_values(j,i) = stack(j).channel(i).background;

                  end

               end

               %write the results to the workspace
               for i=1:number_of_channels
                  assignin('base', strcat('channel', num2str(i), '_membrane'), membrane_values(:,:,i));
                  assignin('base', strcat('channel', num2str(i), '_cytosol'), cytosol_values(:,:,i));
                  assignin('base', strcat('channel', num2str(i), '_normalised'), normalised_values(:,:,i));
                  assignin('base', strcat('channel', num2str(i), '_background'), background_values(:,i));
               end
               
            case 1
               
               for i=1:number_of_channels
                  assignin('base', strcat('channel', num2str(i), '_membrane'), stack(sno).channel(i).membrane);
                  assignin('base', strcat('channel', num2str(i), '_cytosol'), stack(sno).channel(i).cytosol);
                  assignin('base', strcat('channel', num2str(i), '_normalised'), stack(sno).channel(i).normalised);
                  assignin('base', strcat('channel', num2str(i), '_background'), stack(sno).channel(i).background);
               end
               
         end
      
      catch ME
         warning(ME.message);
      end
   
   end
   
   function result_matrices = results_to_matrix()
      
      try
      
         %This function converts the normalised membrane
         %values from the structure array to a matrix
         result_matrices = [];

         %any error checking for empty results here?

         %find the maximum cell circumference in the stack
         max_circumference = 0;

         for i = 1:number_of_slices
            if length(stack(i).channel(1).normalised) > max_circumference
               max_circumference = length(stack(i).channel(1).normalised);
            end
         end

         %create a results matrix of the appropriate size
         result_matrices = nan(max_circumference, number_of_slices, number_of_channels);

         for i = 1:number_of_channels

            for j = 1:number_of_slices

%                contour_length =  length(stack(j).channel(i).normalised);
%                remainder = max_circumference - contour_length;
%                line_start = floor(remainder/2) + 1;
%                line_stop = line_start + contour_length - 1;
% 
%                result_matrices(line_start:line_stop, j, i) = stack(j).channel(i).normalised' ;
                  
                  current_length = length(stack(j).channel(i).normalised);
                  if current_length > 0
                     xq = linspace (1, current_length, max_circumference);
                     vq = interp1(stack(j).channel(i).normalised, xq);

                     result_matrices(:, j, i) = vq' ;
                  end
               
            end

         end
         
         assignin('base', 'pip3', result_matrices(:, :, 1));
         assignin('base', 'scar', result_matrices(:, :, 2));
      
      catch ME
         warning(ME.message);
      end
      
   end   
   
   function get_poi_list (sno)
      
      try
         
         %clear the poi list
         for i=1:number_of_slices
            stack(i).poi_list = false (1,length(stack(i).membrane_equidistant))';
         end
         
         %Only execute this function if we have 2 channels
         if number_of_channels ~= 2
            return
         end
         
         xyti_list = [];
         
         if nargin == 0 %if no input argument is given, combine all timepoints of the stack
            
            %update the normalised membrane data
            get_data();
            
            for i = 1:number_of_slices
               
               %filter out the exclusion list
               new_x = stack(i).channel(1).normalised(stack(i).exclusion_list == false);
               new_y = stack(i).channel(2).normalised(stack(i).exclusion_list == false);
               new_t = [];
               new_t(1:length(new_x),1) = i;
               new_i = linspace (1, length(stack(i).channel(1).normalised), length(stack(i).channel(1).normalised))';
               new_i = new_i(stack(i).exclusion_list == false);
               
               xyti_list = [xyti_list; new_x, new_y, new_t, new_i];

            end
            
            figure_name = '2D histogram - select points of interest';
            
         else %otherwise, take only the points from the indicated slice
            
            %update the normalised membrane data of both channels
            get_data(sno, 1);
            get_data(sno, 2);
            
            %first check if we have data
            if isempty(stack(sno).channel(1).normalised) || isempty(stack(sno).channel(2).normalised)
               return
            end
            
            new_x = stack(sno).channel(1).normalised(stack(sno).exclusion_list == false);
            new_y = stack(sno).channel(2).normalised(stack(sno).exclusion_list == false);
            new_t = [];
            new_t(1:length(new_x),1) = sno;
            new_i = linspace (1, length(stack(sno).channel(1).normalised), length(stack(sno).channel(1).normalised))';
            new_i = new_i(stack(sno).exclusion_list == false);
               
            xyti_list = [xyti_list; new_x, new_y, new_t, new_i];
            
            figure_name = strcat('2D histogram - frame',32, num2str(sno), '- select points of interest');
            
         end
         
         %then plot the data (if there is any)
         if ~isempty(xyti_list)
            hisf = figure('Name', figure_name,...
                   'NumberTitle','off');
            plot (xyti_list(:,1), xyti_list(:,2), 'o');
            xlabel({'Channel 1 fluorescence intensity' ; '(relative to cytosol)'});
            ylabel({'Channel 2 fluorescence intensity' ; '(relative to cytosol)'});
            
            %ask the user to draw a ROI
            fROI=imfreehand(gca);
            
            %get a list of points in the contour
            if ~isempty(fROI)
               
               XYlist = getPosition(fROI);
               in_contour = inpolygon(xyti_list(:,1),xyti_list(:,2),XYlist(:,1),XYlist(:,2));

               %filter the xyti list for those that are in the contour
               xyti_list = xyti_list(in_contour ==true,:);

               %cycle through the list and set the poi flags in the data
               for i = 1:length(xyti_list)

                  time_frame = xyti_list(i,3);
                  index_no = xyti_list(i,4);
                  stack(time_frame).poi_list(index_no) = true;

               end

               %write a nice image stack with the marked points
               %make_image_stack;
                          
               hpop_up = dialog('units','pixels',...
                                 'Position',[500 500 300 50],...
                                 'windowstyle','modal',...
                                 'Name','success');

               uicontrol('Parent', hpop_up,...
                         'units', 'pixels',...
                         'Position', [10 10 250 30],...
                         'Style', 'text',...
                         'string', strcat('selected', 32, num2str(length(xyti_list)), 32, 'points of interest'));

               uiwait (hpop_up, 3);
               delete (hpop_up);
               delete (hisf)
               
            end
            
         end
         
      catch ME
         warning(ME.message);
      end           
         
   end
   
   function KeyPress (~,event)
      
      try
         
         if fBusy == false

            fBusy = true;

            switch (event.Key)

               case 'a' %Add a new ROI

                  if length(event.Modifier) == 1

                     switch (event.Modifier{:})

                        case 'control' %get background region
                           stack(current_slice).background_contour = [];
                           stack(current_slice).background_mask = add_roi (stack(current_slice).background_mask);
                           find_background;
                           draw_background;

                        case 'alt' %get global cytosol region
                           if measure_local == false
                              stack(current_slice).cytosol_mask = add_roi (stack(current_slice).cytosol_mask);
                              find_cytosol_contour;
                              draw_cytosol_contour;
                           end

                        case 'shift' %get exclusion masks
                           add_exclusion_roi;
                           draw_exclusion_mask;
                           find_exclusion_list;
                           draw_membrane_overlay;

                     end

                  else % get the membrane contour
                     stack(current_slice).membrane_mask = add_roi (stack(current_slice).membrane_mask);
                     update_membrane_contour;
                     draw_membrane_overlay;

                  end

               case 'c' %switch between local and global mode
                  
                  measure_local = ~measure_local;

                  if ishghandle(hCytosol)
                     delete (hCytosol);
                  end
                  if ishghandle(hMapping)
                     delete (hMapping);
                  end
                  
                  find_cytosol_contour;
                  find_mapping;
                  draw_cytosol_contour;
                  draw_mappings;

               case 'd' %delete normals, max_xy and values from current slice

                  if length(event.Modifier) == 1

                     switch (event.Modifier{:})

                        case 'shift'
                           delete_exclusion;
                           draw_membrane_overlay;

                        case 'control'
                           delete_background;

                        case 'alt'
                           delete_cytosol;

                     end

                  else

                     delete_membrane;

                  end

               case 'f' %toggle user thresholding on / off
                  if threshold_visible
                     delete_threshold;
                     threshold_visible = false;
                  else
                     init_threshold;
                     draw_threshold;
                     threshold_visible = true;
                  end

               case 'g'
                  graphs_dialog;
               
               case 'i'
                  if length(event.Modifier) == 1
                     switch (event.Modifier{:})
                        case 'shift'
                           get_poi_list ();
                        case 'alt'
                           delete_pois;
                     end
                  else
                     get_poi_list (current_slice);
                  end
                  draw_pois;
                  
               case 'k'
                  switch color_map
                     
                     case 'gray'
                        color_map = 'jet';
                        colormap (color_map);
                     case 'jet'
                        color_map = 'gray';
                        colormap (color_map);
                  end
                  
               case 'l' %load data
                  if length(event.Modifier) == 1 && strcmp(event.Modifier{:},'shift')
                     loadVariables(true);
                  else
                     loadVariables(false);
                  end

               case 'm'

                  if length(event.Modifier) == 1 && strcmp(event.Modifier{:},'alt')
                     %remove the current start point magnet
                     delete_magnet;
                     draw_contour;
                  else
                     %get a new start point magnet
                     get_magnet;
                     update_membrane_contour;
                     draw_magnet;
                     draw_membrane_overlay;
                  end

               case 'o' %Open a new image
                  loadImage;

               case 'p' % measure values at max_xy and then plot them

                  plot_data;

               case 's' %save data

                  if length(event.Modifier) == 1 && strcmp(event.Modifier{:},'shift')
                     saveVariables(true);
                  else
                     saveVariables(false);
                  end

               case 't' %Trim an existing ROI

                  if length(event.Modifier) == 1

                     switch (event.Modifier{:})

                        case 'shift'
                           trim_exclusion_roi;
                           draw_exclusion_mask;
                           find_exclusion_list;
                           draw_membrane_overlay;

                        case 'control'
                           stack(current_slice).background_contour = [];
                           stack(current_slice).background_mask = trim_roi (stack(current_slice).background_mask);
                           find_background;
                           draw_background;

                        case 'alt'
                           stack(current_slice).cytosol_mask = trim_roi (stack(current_slice).cytosol_mask);
                           find_cytosol_contour;
                           draw_cytosol_contour;
                     end

                  else

                     stack(current_slice).membrane_mask = trim_roi (stack(current_slice).membrane_mask);
                     update_membrane_contour;
                     draw_membrane_overlay;

                  end

               case 'u' %update contours, equipoints, normals and max_xy

                  if length(event.Modifier) == 1 && strcmp(event.Modifier{:},'shift')
                     
                     save_CurrentSlice = current_slice;
                     for current_slice=1:number_of_slices
                        set(hs_stack,'Value', current_slice);
                        drawnow;
                        update_membrane_contour;
                        %For aestatic purposes, update the current slice
                        %immediately
                        if current_slice == save_CurrentSlice
                           draw_membrane_overlay;
                        end
                     end
                     current_slice = save_CurrentSlice;
                     set(hs_stack,'Value', current_slice);

                  else

                     update_membrane_contour;
                     draw_membrane_overlay;

                  end

               case 'v'

                  if length(event.Modifier) == 1

                     switch (event.Modifier{:})

                        case 'control'

                           if mapping_visible == true
                              mapping_visible = false;
                              if ishghandle(hMapping)
                                 delete(hMapping);
                              end
                           else
                              mapping_visible = true;
                              if measure_local
                                 draw_mappings;
                              end
                           end

                        case 'shift'

                           if previous_contour_visible == true
                              previous_contour_visible = false;
                              if ishghandle(hPreviousContour)
                                 delete(hPreviousContour);
                              end
                           else
                              previous_contour_visible = true;
                              draw_previous_contour;
                           end
                           
                        case 'alt'
                              if pois_visible == true
                                 pois_visible = false;
                                 if ishghandle(hPOIs)
                                    delete(hPOIs);
                                 end
                              else
                                 pois_visible = true;
                                 draw_pois;
                              end
                     end

                  else

                     if normals_visible == true
                        normals_visible = false;
                        if ishghandle(hEquidistant_Points)
                           delete(hEquidistant_Points);
                           delete(hNormals);
                           delete(hMax_xy);
                        end
                     else
                        normals_visible = true;
                        draw_equidistant_points;
                        draw_normals;
                        draw_max_xy;
                     end

                  end

               case 'z'
                  test_function

               case 'rightbracket'
                  if length(event.Modifier) == 1 && strcmp(event.Modifier{:},'shift')
                     change_cytosol_offset(-1);
                  else
                     change_normal_length (1);
                  end

               case 'leftbracket'
                  if length(event.Modifier) == 1 && strcmp(event.Modifier{:},'shift')
                     change_cytosol_offset(1);
                  else
                     change_normal_length (-1);
                  end

               case 'equal'
                  if length(event.Modifier) == 1 && strcmp(event.Modifier{:},'shift')
                     change_desired_spacing (-1);
                  end

               case 'hyphen'
                  change_desired_spacing (1);

               case 'return'
                  apply_threshold;
                  update_membrane_contour;
                  draw_membrane_overlay;

               case 'rightarrow'

                  if (current_slice + 1) <= number_of_slices

                     current_slice = current_slice + 1;

                     if length(event.Modifier) == 1

                        switch (event.Modifier{:})

                           case 'shift' %find the outline of cell on the slide with the current threshold

                              apply_threshold;
                              update_membrane_contour;

                           case 'alt' %copy the current cytosol to the next slice

                              stack(current_slice).cytosol_mask = stack(current_slice-1).cytosol_mask;

                           case 'control' %copy the current background to the next slice

                              stack(current_slice).background_mask = stack(current_slice-1).background_mask;

                        end

                     end

                     draw_window;
                     draw_membrane_overlay;
                     draw_previous_contour;
                     draw_magnet;
                     draw_background;
                     draw_exclusion_mask;
                     draw_pois;

                  end

               case 'leftarrow'

                  if (current_slice - 1) >= 1

                     current_slice = current_slice - 1;

                     if length(event.Modifier) == 1

                        switch (event.Modifier{:})

                           case 'shift' %find the outline of cell on the slide with the current threshold

                              apply_threshold;
                              update_membrane_contour;

                           case 'alt' %copy the current membrane mask to the new time point

                              stack(current_slice).cytosol_mask = stack(current_slice + 1).cytosol_mask;

                           case 'control' %copy the current background mask to the new time point

                              stack(current_slice).background_mask = stack(current_slice + 1).background_mask;

                        end

                     end

                     draw_window;
                     draw_membrane_overlay;
                     draw_previous_contour;
                     draw_magnet;
                     draw_background;
                     draw_exclusion_mask;
                     draw_pois;

                  end

               case 'uparrow'

                  if (current_channel - 1) >= 1

                     current_channel = current_channel - 1;                  
                     draw_window;
                     draw_membrane_overlay;
                     draw_previous_contour;
                     draw_magnet;
                     draw_background;
                     draw_exclusion_mask;
                     draw_pois;

                  end

               case 'downarrow'

                  if (current_channel + 1) <= number_of_channels

                     current_channel = current_channel + 1;                  
                     draw_window;
                     draw_membrane_overlay;
                     draw_previous_contour;
                     draw_magnet;
                     draw_background;
                     draw_exclusion_mask;
                     draw_pois;

                  end

               case 'home'

                  current_slice = 1;
                  draw_window;
                  draw_membrane_overlay;
                  draw_previous_contour;
                  draw_magnet;
                  draw_background;
                  draw_exclusion_mask;
                  draw_pois;

               case 'end'

                  current_slice = number_of_slices;
                  draw_window;
                  draw_membrane_overlay;            
                  draw_previous_contour;
                  draw_magnet;
                  draw_background;
                  draw_exclusion_mask;
                  draw_pois;

               otherwise
                  %niets
                     
            end
         
         fBusy = false;

         %an ugly bit of code to set focus back to the main window
         %for older versions of MATLAB
         %otherwise the key presses are no longer recorded.
         if verLessThan('matlab','8.4')
            warning off MATLAB:HandleGraphics:ObsoletedProperty:JavaFrame
            javaFrame = get(hf,'JavaFrame');
            javaFrame.getAxisComponent.requestFocus;
         end
         
         end
         
      catch ME
         warning(ME.message);
         fBusy = false;
      end           
      
   end
   
   function stack_slider_callback(~,~)
      
      try
      
         if number_of_slices > 1
            slider_value = round(get(hs_stack,'Value'));
            if slider_value ~= current_slice
               current_slice = slider_value;
               draw_window;
               draw_membrane_overlay;
               draw_magnet;
               draw_background;
               draw_exclusion_mask;
            end
         end
      
      catch ME
         warning(ME.message);
      end           
         
   end
   
   function threshold_slider_callback(~,~)
      
      try
         
         slider_value = round(get(hs_threshold,'Value'));
         if slider_value ~= current_threshold
            current_threshold = slider_value;
            draw_threshold;
         end
         
      catch ME
         warning(ME.message);
      end           
      
   end
   
   function figure_resize_callback(~,~)
      
      try
      
         FigurePositionVector = get(hf, 'Position');

         %Do not allow too small of a window
         FigurePositionVector(3) = max ([stack_text_width + minimal_image_size, FigurePositionVector(3)]);
         FigurePositionVector(4) = max ([slider_heigth + minimal_image_size, FigurePositionVector(4)]);
         set (hf, 'Position', FigurePositionVector);
         
         figure_width = FigurePositionVector(3);
         figure_heigth = FigurePositionVector(4);
         
         axes_width = figure_width - slider_heigth;
         axes_heigth = figure_heigth - slider_heigth;

         set(hs_stack, 'Position', [0, 0, figure_width - stack_text_width, slider_heigth]);
         set(ht_stack, 'Position', [figure_width - stack_text_width, 0, stack_text_width, slider_heigth]);
         set(hs_threshold, 'Position', [figure_width - slider_heigth, slider_heigth + 1, slider_heigth, figure_heigth - slider_heigth - 1]);
         set(ha, 'Position', [0, slider_heigth, axes_width, axes_heigth]);
      
      catch ME
         warning(ME.message);
      end           
         
   end
   
   function scroll_wheel_callback(~,eventdata)
      
      %This function zooms into the image
      %The point that is currently under the mouse
      %pointer needs to remain under the mouse pointer
      %thus, quite a bit of code is for the re-centering
      %of the image
      
      try
         
         scroll_amount = - eventdata.VerticalScrollCount;
         zoom_factor = 1.2 ^ scroll_amount;

         %get the axis coordinates that are currently under the pointer
         zoom_to_axis_xy =  get (ha,'CurrentPoint');
         zoom_to_x = median ([1, zoom_to_axis_xy(1,1), axes_width]);
         zoom_to_y = median ([1, zoom_to_axis_xy(1,2), axes_heigth]);

         %get the current axis limits
         lim_x = get(ha, 'Xlim');
         lim_y = get(ha, 'Ylim');

         %calculate the current axis range
         range_x = lim_x(2) - lim_x(1);
         range_y = lim_y(2) - lim_y(1);

         %calculate the relative position of the mouse pointer on the axis
         relative_pos_x = (zoom_to_x - lim_x(1)) / range_x;
         relative_pos_y = (zoom_to_y - lim_y(1)) / range_y;

         %set the new axis range
         range_x = range_x / zoom_factor;
         range_y = range_y / zoom_factor;

         %calculate the new x and y limits
         min_x = zoom_to_x - (relative_pos_x * range_x);
         min_x = max ([0.5, min_x]);
         max_x = min_x + range_x;
         max_x = min ([image_width + 0.5, max_x]);

         min_y = zoom_to_y - (relative_pos_y * range_y);
         min_y = max ([0.5, min_y]);
         max_y = min_y + range_y;
         max_y = min ([image_heigth + 0.5, max_y]);

         %set the new range
         set (ha, 'Xlim', [min_x, max_x]);
         set (ha, 'Ylim', [min_y, max_y]);
         
      catch ME
         warning(ME.message);
      end           

   end
   
   function pan_click(varargin)
      
      %This function checks for mouse clicks and activates
      %panning
      try
      
         % double check if these axes are indeed the current axes
         if get(hf, 'currentaxes') ~= ha
            return
         end

         % perform appropriate action
         switch lower(get(hf, 'selectiontype'))

            % start panning on right click
             case 'alt' 
                 pan_status = 'down';
                 pan_previous_point = get(ha, 'CurrentPoint'); 

         end
           
      catch ME
         warning(ME.message);
      end           
        
   end
   
	function pan_release(varargin)
   
      % release mouse button
      try
      
         % double check if these axes are indeed the current axes
         if get(hf, 'currentaxes') ~= ha
            return
         end

         % just reset status
         pan_status = '';
        
      catch ME
         warning(ME.message);
      end  
      
    end
   
   function pan_motion(varargin)
      
      % move the mouse (with button clicked)
      try
      
         % return if mouse hasn't been clicked
         if isempty(pan_status)
            return
         end 
         
         % double check if these axes are indeed the current axes
         if get(hf, 'currentaxes') ~= ha
            return
         end
        
         % return if there isn't a previous point
         if isempty(pan_previous_point)
            return
         end   
        
         % get current location (in pixels)
         current_point = get(ha, 'CurrentPoint');
        
         % get current XY-limits
         xlim = get(ha, 'xlim');  ylim = get(ha, 'ylim');
         xrange = xlim(2) - xlim(1);
         yrange = ylim(2) - ylim(1);
        
         % find change in position
         delta_points = current_point - pan_previous_point;  
         
         % adjust limits
         new_xlim = xlim - delta_points(1); 
         new_ylim = ylim - delta_points(3);
         
         %keep the limits within the current axis
         if new_xlim(1) < 0.5, new_xlim(1) = 0.5; new_xlim(2) = new_xlim(1) + xrange; end;
         if new_xlim(2) > image_width + 0.5, new_xlim(2) = image_width + 0.5; new_xlim(1) = new_xlim(2) - xrange; end;
         if new_ylim(1) < 0.5, new_ylim(1) = 0.5; new_ylim(2) = new_ylim(1) + yrange; end;
         if new_ylim(2) > image_heigth + 0.5, new_ylim(2) = image_heigth + 0.5; new_ylim(1) = new_ylim(2) - yrange; end;
         
         % set new limits
         set(ha, 'Xlim', new_xlim); set(ha, 'Ylim', new_ylim);   
        
      catch ME
         warning(ME.message);
      end         
        
   end 
   
   function test_function
      
      beep
      
   end
   
end 
